# Supplementary material for: The Role of Serratomolide-like Amino Lipids Produced by Bacteria of Genus Serratia in Nematicidal Activity
Source: Pathogens. 2022 Feb 1;11(2):198. doi: 10.3390/pathogens11020198 (PMC8880026; doi:10.3390/pathogens11020198)
Supplement: Supplementary file 1 [file pathogens-11-00198-s001.zip]

Archive with 2 entries (2 files):
- pathogens-1422785-supplementary.pdf
- Tables S4 - S12.xlsx
