# Supplementary material for: The Role of Serratomolide-like Amino Lipids Produced by Bacteria of Genus Serratia in Nematicidal Activity
Source: Pathogens. 2022 Feb 1;11(2):198. doi: 10.3390/pathogens11020198 (PMC8880026; doi:10.3390/pathogens11020198)
Supplement: Supplementary file 1 [file pathogens-11-00198-s001.zip › Tables S4 - S12.xlsx]

## Sheet: Table S4
Table S4. Mean and standard deviation of C. elegans´ mortality tests (%) with bacterial strains and controls M9 and CAA media. Tukey´s test p values for each strain versus control CAA medium are given for each time point 24, 48 and 72 h.
	24 h			48 h			72 h
	Bacterial concentrated supernatants		p-value*	Bacterial concentrated supernatants		p-value*	Bacterial concentrated supernatants		p-value*
	Mean	Standard deviation		Mean	Standard deviation		Mean	Standard deviation
M24T3	13.6003	4.95989	0.000220372	100	0	1	100	0	1
A25T1	62.7225	29.6446	1	100	0	1	100	0	1
A88C3	100	0	0.000224778	100	0	1	100	0	1
A88C4	100	0	0.000224778	100	0	1	100	0	1
A88C6	100	0	0.000224778	100	0	1	100	0	1
Arv-20-4.2	0	0	6.19145e-07	17.8836	6.83892	8.40217e-13	17.8836	6.83892	8.40217e-13
Arv-22-2.5c	16.6667	16.6667	0.000798416	28.7037	19.7072	1.47282e-12	62.037	19.7072	1.47282e-12
Arv-22-2.6	11.1467	5.05234	7.73159e-05	38.5328	11.7508	7.35716e-11	82.8348	7.1136	7.35716e-11
Arv-29-3.11b	100	0	0.000224778	100	0	1	100	0	1
Arv-29-3.9	100	0	0.000224778	100	0	1	100	0	1
M24T3A	14.6044	6.81389	0.000336853	100	0	1	100	0	1
M47C12B1	12.0341	4.06058	0.000113052	82.8283	16.6896	0.390065	100	0	0.390065
M47Tronco1	100	0	0.000224778	100	0	1	100	0	1
M24Tronco5	7.77778	6.93889	1.80612e-05	30.8672	5.1882	2.55906e-12	40.7859	8.47182	2.55906e-12
A88Copa7	100	0	0.000224778	100	0	1	100	0	1
A88Copa13	2.22222	3.849	1.62206e-06	19.5238	8.01076	8.4488e-13	46.2698	9.45311	8.4488e-13
NBRC 102599T	7.53968	7.17585	1.6301e-05	19.7619	5.36111	8.45546e-13	50.7143	28.0579	8.45546e-13
AS13	0	0	6.19145e-07	16.0185	5.3887	8.31446e-13	57.8704	11.8124	8.31446e-13
Leaf50	100	0	0.000224778	100	0	1	100	0	1
E. coli OP50	100	0	0.000224778	100	0	1	100	0	1
M9	10.1732	3.69236	5.08729e-05	24.4589	13.7799	9.39471e-13	29.2208	20.4623	9.39471e-13
CAA medium	56.8254	23.335	NA	100	0	NA	100	0	NA
*p-value of comparison with CAA medium.
NA-not applicable.

## Sheet: Table S5
Table S5. Mean and standard deviation of Bursaphenchus xylophilus´ mortality tests (%) with concentrated supernatants of bacterial strains and controls M9 and CAA media. Tukey´s test p values for each strain versus control CAA medium are given for each time point 24, 48 and 72 h.
	24 h			48 h			72 h
	Bacterial concentrated supernatants		p-value*	Bacterial concentrated supernatants		p-value*	Bacterial concentrated Supernatants		p-value*
	Mean	Standard deviation		Mean	Standard deviation		Mean	Standard deviation
M24Tronco3	96.6667	5.7735	9.45022e-13	100	0	1.93759e-10	100	0	1.93759e-10
A25T1	100	0	8.68527e-13	100	0	1.93759e-10	100	0	1.93759e-10
A88C3	60	17.3205	1.71148e-07	93.3333	5.7735	1.63543e-09	93.3333	5.7735	1.63543e-09
A88C4	93.3333	5.7735	1.1624e-12	93.3333	5.7735	1.63543e-09	100	0	1.63543e-09
A88C6	100	0	8.68527e-13	100	0	1.93759e-10	100	0	1.93759e-10
Arv-20-4.2	73.3333	5.7735	6.46636e-10	83.3333	5.7735	4.43572e-08	100	0	4.43572e-08
Arv-22-2.5c	73.3333	11.547	6.46636e-10	93.3333	5.7735	1.63543e-09	100	0	1.63543e-09
Arv-22-2.6	60	10	1.71148e-07	90	0	4.85511e-09	100	0	4.85511e-09
Arv-29-3.11b	48.4848	2.62432	2.46728e-05	64.5455	15.0206	2.63247e-05	72.8788	8.38551	2.63247e-05
Arv-29-3.9	63.3333	5.7735	4.13292e-08	90	10	4.85511e-09	90	10	4.85511e-09
M24T3A	12.2222	10.7152	0.990232	51.8519	3.2075	0.00179286	87.7778	3.849	0.00179286
M47C12B1	3.33333	5.7735	1	46.6667	40.4145	0.00897416	56.6667	37.8594	0.00897416
M47Tronco1	60	10	1.71148e-07	83.3333	15.2753	4.43572e-08	93.3333	5.7735	4.43572e-08
M24Tronco5	50	10	1.2818e-05	66.6667	5.7735	1.27796e-05	73.3333	11.547	1.27796e-05
A88Copa7	80	10	4.57968e-11	90	10	4.85511e-09	96.6667	5.7735	4.85511e-09
A88Copa13	66.6667	5.7735	1.01381e-08	83.3333	5.7735	4.43572e-08	96.6667	5.7735	4.43572e-08
NBRC 102599T	30	20	0.041185	70	10	4.09221e-06	93.3333	5.7735	4.09221e-06
AS13	30	10	0.041185	46.6667	11.547	0.00897416	76.6667	15.2753	0.00897416
Leaf50	53.3333	15.2753	3.02984e-06	90	10	4.85511e-09	96.6667	5.7735	4.85511e-09
E. coli OP50	63.3333	5.7735	4.13292e-08	86.6667	5.7735	1.45936e-08	90	0	1.45936e-08
M9	13.3333	5.7735	0.97534	23.3333	15.2753	0.890188	26.6667	11.547	0.890188
CAA medium	0	0	NA	3.33333	5.7735	NA	6.66667	5.7735	NA
*p-value of comparison with CAA medium.
NA-not applicable.

## Sheet: Table S6
Table S6. Mean and standard deviation of B. xylophilus´ mortality tests (%) with amino lipids eluted in 0.1 M NaCl solution and controls H2O and 0.1 M NaCl solution. Tukey´s test p values for each amino lipid versus control 0.1 M NaCl solution are given for each time point 24 and 48 h.
	24 h			48 h
	Amino lipids		p-value*	Amino lipids		p-value*
	Mean	Standard deviation		Mean	Standard deviation
8A	19.9916	14.1956	0.999997	43.8973	27.4894	0.471834
8B	15.873	16.7233	1	24.2063	9.54858	1
8C	19.9074	6.56363	0.999997	56.0185	6.26285	0.0330756
8D	67.7778	22.3054	0.00172081	92.963	6.11952	1.06535e-07
9A	17.316	10.0876	1	25.1082	15.494	0.999999
9B	27.7778	4.81125	0.992363	51.3889	14.6329	0.109667
9C	69.5238	11.547	0.00106065	74.2857	15.1186	9.08388e-05
16A	31.0726	23.3331	0.958019	49.3025	25.8621	0.176227
16B	40.2116	6.00943	0.560367	47.619	6.91889	0.249364
16C	45.8333	10.154	0.263577	45.8333	10.154	0.346805
17A	40.1852	15.2786	0.561748	81.2963	7.0346	7.42259e-06
17B	41.4983	29.123	0.48492	75.6313	10.716	5.63931e-05
17C	59.2593	16.0375	0.0159936	85.463	4.78176	1.63861e-06
18A	19.0009	8.64309	0.999999	33.0377	9.75649	0.986648
18B	19.7293	7.52529	0.999998	42.6994	4.58324	0.555964
18C	15.812	0.740193	1	22.2222	7.51213	1
18D	21.8898	4.7424	0.999957	34.0218	6.64509	0.975308
18E	52.9101	33.9079	0.0692317	71.9577	5.57442	0.00020469
18F	56.6138	14.3151	0.0301857	78.3069	21.4335	2.17578e-05
18G	66.6667	14.4338	0.002331	83.3333	7.21688	3.55178e-06
19A	27.8409	3.1635	0.992058	43.3712	6.82607	0.508552
19B	27.1429	11.1575	0.994916	37.1429	20.2535	0.892216
19C	37.3615	9.40104	0.72481	42.1274	10.5473	0.596316
19D	64.3519	20.2384	0.00433891	80.0926	6.56363	1.14551e-05
19E	69.0476	16.2032	0.00121127	82.1429	9.27884	5.46567e-06
H20	3.1746	5.49857	1	9.52381	8.24786	1
NaCl solution	7.03704	6.11952	NA	14.9074	6.45696	NA
*p-value of comparison with 0.1 M NaCl solution.
NA-not applicable.

## Sheet: Table S7
Table S7. Statistical analysis of attraction tests of C. elegans by bacterial suspensions versus E. coli OP50 suspension as control, using the mean proportion of nematodes as dependent variable. Chi-Square test value and the associated p value are given for C. elegans´ attraction tests at 2 and 24 h.
	2 h						24 h
	Bacterial suspension		E. coli OP50 suspension		Chi-Square value	p-value	Bacterial suspension		E. coli OP50 suspension		Chi-Square value	p-value
	Mean	Standard deviation	Mean	Standard deviation			Mean	Standard deviation	Mean	Standard deviation
M24Tronco3	15.3788	4.04222	11.0606	9.70998	11.1156	0.000856067	43.5354	15.582	25.8333	20.9662	8.08834	0.00445511
A25T1	23.5531	6.83118	14.652	2.92674	4.76112	0.0291095	74.5055	7.31574	24.5421	5.57884	25.3613	4.75361e-07
A88C3	41.5865	10.6505	15.2763	4.57722	20.9398	4.7395e-06	55.5526	34.1666	12.0945	6.46298	31.6519	1.84436e-08
A88C4	23.1345	14.0836	19.1993	12.2459	0.853776	0.355486	62.4183	10.9318	13.8753	4.23427	39.4133	3.42956e-10
A88C6	29.2815	20.4166	22.0969	1.49503	0.0289	0.86501	31.1612	2.40828	7.30994	2.13523	38.8378	4.60518e-10
Arv-20-4.2	16.1685	10.5704	9.99267	3.72106	1.49328	0.221708	46.0476	12.4099	49.1905	4.83679	0.188356	0.664288
Arv-22-2.5c	1.94257	1.69551	10.4408	2.20868	49	2.55963e-12	15.814	4.88867	34.0251	3.01284	13.7344	0.000210558
Arv-22-2.6	28.8875	11.9601	27.9191	11.2184	0.042436	0.836791	27.4986	12.8463	37.4552	11.0749	2.9378	0.0865287
Arv-29-3.11b	28.8092	6.60316	28.5866	18.5555	0.341056	0.55922	44.6534	10.9416	50.4934	7.90921	0.4356	0.509254
Arv-29-3.9	6.49836	6.52186	25.6874	5.70755	40.1196	2.38886e-10	28.1461	9.51298	59.5393	12.5159	12.5741	0.000391126
M24T3A	8.56596	4.68076	21.4559	8.6302	19.3072	1.11284e-05	28.0788	13.5535	71.798	26.8978	17.0239	3.69127e-05
M47C12B1	9.56668	4.45455	28.4951	1.69869	26.4402	2.71829e-07	21.7245	17.1717	68.9797	13.1411	28.2599	1.06073e-07
M47Tronco1	26.4601	13.712	11.3426	14.5723	18.3698	1.81919e-05	60.3454	7.70275	54.3803	32.9121	1.04858	0.305835
M24Tronco5	4.16667	7.21688	13.75	4.50694	53.7876	2.23383e-13	30.4167	10.1807	43.75	6.25	3.69408	0.0546058
A88Copa7	44.4444	9.6225	6.25	6.25	62.8215	2.26318e-15	45.1389	9.84545	17.3611	17.4719	23.8925	1.01865e-06
A88Copa13	19.943	11.7916	16.3818	10.6866	0.649636	0.420243	35.4701	11.0864	28.2051	10.0131	1.21882	0.269593
NBRC 102599T	11.7605	4.25441	14.881	12.9729	2.35316	0.12503	26.7496	2.71661	34.596	10.2856	1.28142	0.257634
AS13	46.127	8.85065	24.1706	19.4946	13.4396	0.000246374	35.8651	3.36046	51.2738	27.0821	1.63328	0.201249
Leaf50	11.2536	11.1139	10.3751	4.36298	4.58816	0.0321935	74.537	23.0879	26.2583	7.42975	21.7529	3.10121e-06

## Sheet: Table S8
Table S8. Statistical analysis of attraction tests of C. elegans by bacterial supernatants versus E. coli OP50 suspension as control, using the mean proportion of nematodes as dependent variable. Chi-Square test value and the associated p value are given for C. elegans´ attraction tests at 2 and 24 h.
	2 h						24 h
	Bacterial supernatants		E. coli OP50 suspension		Chi-Square value	p-value	Bacterial supernatants		E. coli OP50 suspension		Chi-Square value	p-value
	Mean	Standard deviation	Mean	Standard deviation			Mean	Standard deviation	Mean	Standard deviation
M24Tronco3	14.0304	4.60384	24.8275	5.69554	7.62864	0.00574485	18.2402	10.7761	51.3009	5.83631	25.2607	5.00816e-07
A25T1	57.2475	5.84332	10.0712	10.9572	51.2942	7.95084e-13	69.6478	35.8688	37.2167	13.1859	6.62548	0.010053
A88C3	47.5926	24.5096	18.2407	5.09428	14.915	0.000112463	44.5833	5.05181	14.3056	7.17264	27.8573	1.30602e-07
A88C4	36.6546	2.98959	27.3249	8.66556	2.5154	0.112739	35.6079	4.53355	7.23631	3.48785	45.3198	1.67347e-11
A88C6	36.8137	16.4813	16.6993	7.23124	11.9301	0.000552337	43.219	13.6736	12.4101	5.75434	31.4048	2.09461e-08
Arv-20-4.2	15.2234	0.868433	23.5165	17.8442	0.857476	0.354446	37.0513	10.8808	53.9634	16.571	3.0137	0.0825638
Arv-22-2.5c	33.2451	14.5487	25.0088	20.5684	4.7089	0.0300069	30.9877	2.03984	36.5785	20.3112	0.111556	0.73838
Arv-22-2.6	15.7174	1.48	29.1615	8.29992	8.2369	0.00410472	27.3245	13.6497	65.3992	5.24648	18.4213	1.77071e-05
Arv-29-3.11b	26.7236	6.85699	36.4198	12.3302	2.1025	0.147059	35.9829	3.53747	61.434	18.1399	5.9927	0.0143652
Arv-29-3.9	16.878	2.78861	27.7967	6.24125	5.8081	0.0159525	25.5041	6.25914	51.1545	9.29717	11.33	0.000762667
M24T3A	1.38889	2.40563	33.5079	15.174	88.2472	5.77639e-21	5.64286	2.06293	83.0714	6.18878	75.8989	2.9856e-18
M47C12B1	4.22348	0.978087	19.2992	6.91231	39.3129	3.61048e-10	1.66667	2.88675	79.4129	7.26214	92.3137	7.39718e-22
M47Tronco1	5.41667	5.05181	22.5219	11.1214	30.8691	2.76027e-08	13.4211	10.3036	38.0044	31.7904	12.6451	0.000376544
M24Tronco5	18.8889	27.1484	20.873	16.8297	11.1156	0.000856067	13.8095	11.9807	46.6667	28.48	43.1912	4.96439e-11
A88Copa7	22.9853	6.82035	15.957	7.28162	4.2601	0.0390177	30.4945	5.36242	32.6923	15.0197	0.0064	0.936237
A88Copa13	7.5641	0.840697	20.3419	12.8239	13.4396	0.000246374	12.6923	9.03187	24.5726	8.98199	10.3813	0.00127299
NBRC 102599T	22.5	13.9194	26.9444	12.537	1.03632	0.308678	37.3611	5.59534	42.9167	2.60208	0.5184	0.471525
AS13	11.4983	6.70596	30.243	5.14974	22.2973	2.33537e-06	19.3166	9.59733	55.8113	9.7427	23.5807	1.19781e-06
Leaf50	13.4615	6.46809	9.00107	3.7001	2.77556	0.0957134	41.9872	3.05329	40.7318	5.36939	0.029584	0.863437

## Sheet: Table S9
Table S9. Statistical analysis of attraction tests of C. elegans by bacterial supernatants versus E. coli OP50 supernatant as control, using the mean proportion of nematodes as dependent variable. Chi-Square test value and the associated p value are given for C. elegans´ attraction tests at 2 and 24 h.
	2 h						24 h
	Bacterial supernatant		E. coli OP50 supernatant		Chi-Square value	p-value	Bacterial supernatant		E. coli OP50 supernatant		Chi-Square value	p-value
	Mean	Standard deviation	Mean	Standard deviation			Mean	Standard deviation	Mean	Standard deviation
M24Tronco3	25.7649	17.0274	1.85185	3.2075	85.7476	2.04432e-20	39.372	4.849	1.85185	3.2075	85.7476	2.04432e-20
A25T1	33.6111	14.9149	1.38889	2.40563	78.9965	6.22187e-19	87.298	15.8452	1.51515	2.62432	92.3137	7.39718e-22
A88C3	54.6589	14.2317	6.85185	7.58355	57.3958	3.56372e-14	65.6823	22.0531	12.6706	11.4347	53.7876	2.23383e-13
A88C4	50.7937	7.27393	7.93651	7.27393	54.1696	1.8391e-13	66.6667	16.4957	9.52381	4.7619	53.6996	2.33613e-13
A88C6	39.777	2.08173	6.10221	6.56209	57.6385	3.15005e-14	42.0653	12.9366	10.7261	6.15281	37.7733	7.94613e-10
Arv-20-4.2	24.1627	6.81293	8.32004	4.6213	23.8144	1.06086e-06	51.5949	16.0881	38.8357	15.5674	1.94324	0.163318
Arv-22-2.5c	57.6262	21.4742	3.00245	2.94309	77.2993	1.46921e-18	74.5346	26.7363	0.900901	1.56041	96.7076	8.0362e-23
Arv-22-2.6	23.3924	11.4406	6.60569	6.28029	44.8632	2.11291e-11	37.0217	10.184	27.3111	15.1905	3.37824	0.0660624
Arv-29-3.11b	24.1616	9.09199	7.71717	1.53482	25	5.73303e-07	53.9798	12.236	36.9293	12.851	3.70525	0.0542414
Arv-29-3.9	30.2666	7.59427	1.11111	1.9245	89.1891	3.58814e-21	40.0896	14.2566	8.57303	1.65787	38.3409	5.94056e-10
M24T3A	0	0	9.40171	8.53632	66.67	3.20983e-16	10.3134	4.92202	71.9658	10.2767	55.6814	8.52189e-14
M47C12B1	29.8885	12.2107	0	0	100	1.52397e-23	7.79371	3.54572	59.7451	14.4581	57.0629	4.2209e-14
M47Tronco1	23.6201	6.80416	0	0	100	1.52397e-23	31.4123	4.22312	30.763	12.3449	0.132496	0.715858
M24Tronco5	27.8446	12.3707	11.1195	8.95548	18.1476	2.04427e-05	47.8195	18.6775	33.4169	19.1731	3.39296	0.0654751
A88Copa7	28.976	10.5861	0	0	100	1.52397e-23	71.1329	11.8025	19.0632	8.09992	34.3396	4.62867e-09
A88Copa13	7.5641	0.840697	2.77778	4.81125	44.4356	2.62869e-11	52.0513	7.14736	29.9145	5.92154	7.4529	0.00633343
NBRC 102599T	24.864	7.73223	0	0	100	1.52397e-23	61.0412	13.7743	0	0	100	1.52397e-23
AS13	37.4937	16.1488	1.5873	2.74929	85.7476	2.04432e-20	58.3292	19.5954	3.34169	2.90482	80.3174	3.18842e-19
Leaf50	34.9785	8.36571	3.84331	4.70533	70.6608	4.24231e-17	63.7267	12.4443	7.12546	2.12054	62.6314	0.249248

## Sheet: Table S10
Table S10. Statistical analysis of attraction tests of C. elegans by amino lipids eluted in 0.1 M NaCl versus 0.1 M NaCl solution as control, using the mean proportion of nematodes as dependent variable. Chi-Square test value and the associated p value are given for C. elegans´ attraction tests at 2 and 24 h.
	2 h						24 h
	Amino lipids		NaCl solution		Chi-Square value	p-value	Amino lipids		NaCl solution		Chi-Square value	p-value
	Mean	Standard deviation	Mean	Standard deviation			Mean	Standard deviation	Mean	Standard deviation
8A	0	0	4.16667	5.89256	4.1401	0.0418788	5.55556	7.85674	0	0	5.53007	0.0186923
8B	0	0	9.52381	13.4687	9.49004	0.0020659	4.7619	6.73435	0	0	4.73008	0.0296394
8C	2.77778	3.92837	2.77778	3.92837	0	1	0	0	2.77778	3.92837	2.75014	0.0972457
8D	1.96078	2.77297	0	0	1.9302	0.164736	0	0	0	0	0	1
9A	0	0	0	0	0	1	6.06061	4.2855	6.66667	9.42809	0.0292302	0.864249
9B	2.5641	3.62619	0	0	2.53016	0.111689	0	0	3.33333	4.71405	3.30012	0.0692748
9C	12.037	3.4645	0	0	12.01	0.000529149	0	0	0	0	0	1
16A	2.38095	3.36718	0	0	2.35017	0.12527	2.38095	3.36718	0	0	2.35017	0.12527
16B	0	0	3.50877	4.96215	3.48011	0.0621105	3.76984	2.92953	1.75439	2.48108	0.739203	0.389916
16C	9.04762	8.27531	0	0	9.02004	0.00267035	0	0	0	0	0	1
17A	4.16667	5.89256	0	0	4.1401	0.0418788	0	0	0	0	0	1
17B	0	0	0	0	0	1	0	0	0	0	0	1
17C	7.40741	10.4757	0	0	7.38005	0.00659512	3.7037	5.23783	0	0	3.67011	0.0553966
18A	0	0	0	0	0	1	0	0	3.7037	5.23783	3.67011	0.0553966
18B	0	0	5.55556	7.85674	5.53007	0.0186923	0	0	6.66667	9.42809	6.64006	0.00997106
18C	0	0	0	0	0	1	6.66667	9.42809	0	0	6.64006	0.00997106
18D	0	0	0	0	0	1	0	0	0	0	0	1
18E	8.33333	11.7851	0	0	8.30005	0.0039644	0	0	0	0	0	1
18F	0	0	0	0	0	1	0	0	0	0	0	1
18G	4.7619	6.73435	0	0	4.73008	0.0296394	0	0	4.7619	6.73435	4.73008	0.0296394
19A	11.1111	15.7135	8.33333	11.7851	0.397551	0.528357	0	0	5.55556	7.85674	5.53007	0.0186923
19B	0	0	8.33333	5.89256	8.30005	0.0039644	0	0	0	0	0	1
19C	0	0	0	0	0	1	0	0	0	0	0	1
19D	9.72222	7.08197	0	0	9.69004	0.00185269	0	0	0	0	0	1
19E	0	0	0	0	0	1	0	0	0	0	0	1

## Sheet: Table S11
Table S11. Statistical analysis of attraction tests of C. elegans by amino lipids eluted in 0.1 M NaCl versus corresponding bacterial supernatants, using the mean proportion of nematodes as dependent variable. Chi-Square test value and the associated p value are given for C. elegans´ attraction tests at 2 and 24 h.
	2 h						24 h
	Amino lipids		Bacterial supernatants		Chi-Square value	p-value	Amino lipids		Bacterial supernatants		Chi-Square value	p-value
	Mean	Standard deviation	Mean	Standard deviation			Mean	Standard deviation	Mean	Standard deviation
8A	1.96078	2.77297	41.5033	34.0215	35.97	2.00012e-09	1.96078	2.77297	48.2726	13.368	42.69	6.39455e-11
8B	14.652	11.6757	0	0	14.65	0.000129435	2.5641	3.62619	55.1486	13.4618	47.92	4.4301e-12
8C	2.77778	3.92837	2.77778	3.92837	0	1	0	0	2.77778	3.92837	2.78	0.0954482
8D	3.7037	5.23783	10.1852	9.1662	3.03	0.081617	0	0	42.9894	1.13787	42.99	5.50204e-11
9A	2.08333	2.94628	7.32601	5.83787	2.92	0.0869979	0	0	55.6319	9.04162	55.63	8.74784e-14
9B	4.16667	5.89256	6.12745	5.10605	0.37	0.541389	0	0	49.8366	18.079	49.84	1.66808e-12
9C	2.08333	2.94628	0	0	2.08	0.14924	0	0	41.9907	11.8593	41.99	9.17414e-11
16A	0	0	3.0303	4.2855	3.03	0.081738	0	0	87.8788	11.3384	87.88	6.95484e-21
16B	0	0	13.254	9.59563	13.25	0.00027258	0	0	95.5556	6.28539	95.56	1.43476e-22
16C	4.16667	5.89256	16.4286	6.3084	7.29	0.00690896	0	0	95.2381	6.73435	95.24	1.68648e-22
17A	0	0	0	0	0	1	0	0	25	20.4124	25	5.73303e-07
17B	0	0	29.2857	9.81114	29.29	6.23165e-08	0	0	81.9048	16.5506	81.9	1.43149e-19
17C	0	0	20.9524	17.5093	20.95	4.71428e-06	0	0	85	10.8012	85	2.98365e-20
18A	0	0	0	0	0	1	0	0	3.7037	5.23783	3.7	0.0544125
18B	0	0	5.55556	7.85674	5.56	0.0183754	0	0	5.55556	7.85674	5.56	0.0183754
18C	4.7619	6.73435	0	0	4.76	0.0291285	0	0	0	0	0	1
18D	0	0	0	0	0	1	0	0	4.16667	5.89256	4.17	0.0411458
18E	0	0	0	0	0	1	0	0	35.5556	27.3974	35.56	2.47314e-09
18F	0	0	5.55556	7.85674	5.56	0.0183754	0	0	67.7778	34.4624	67.78	1.82794e-16
18G	4.16667	5.89256	4.16667	5.89256	0	1	0	0	39.8148	10.7184	39.81	2.79908e-10
19A	11.1111	15.7135	8.33333	11.7851	0.39	0.528357	0	0	12.2222	8.7489	12.22	0.000472799
19B	0	0	0	0	0	1	0	0	0	0	0	1
19C	3.7037	5.23783	8.33333	11.7851	1.78	0.18191	0	0	19.9074	5.35918	19.91	8.11746e-06
19D	5.55556	7.85674	4.16667	5.89256	0.19	0.655876	0	0	18.0556	15.3408	18.06	2.14051e-05
19E	5.55556	7.85674	11.4286	8.4112	2.02	0.154417	0	0	42.5397	27.6063	42.54	6.92514e-11

## Sheet: Table S12
Table S12. Statistical analysis of attraction tests of C. elegans by amino lipids eluted in 0.1 M NaCl versus E. coli OP50 suspension, using the mean proportion of nematodes as dependent variable. Chi-Square test value and the associated p value are given for C. elegans´ attraction tests at 2 and 24 h.
	2 h						24 h
	Amino lipids		E. coli OP50 suspension		Chi-Square value	p-value	Amino lipids		E. coli OP50 suspension		Chi-Square value	p-value
	Mean	Standard deviation	Mean	Standard deviation			Mean	Standard deviation	Mean	Standard deviation
8A	0	0	8.33333	11.7851	8.33	0.00389957	0	0	83.3333	23.5702	83.33	6.94378e-20
8B	3.7037	5.23783	12.5926	5.5432	4.85157	0.027621	0	0	66.6667	24.9444	66.67	3.20983e-16
8C	10.4377	9.12203	12.8205	18.1309	0.243525	0.621671	0	0	89.7436	14.5048	89.74	2.71608e-21
8D	0	0	13.8889	10.3935	13.89	0.000193827	0	0	75	18.0021	75	4.70714e-18
9A	2.22222	3.1427	26.1905	4.41601	20.2239	6.8887e-06	0	0	74.4444	20.4275	74.44	6.25095e-18
9B	0	0	17.3611	8.03878	17.36	3.09267e-05	0	0	71.9444	22.4674	71.94	2.21841e-17
9C	5.12821	7.25238	39.3357	12.0777	26.3172	2.89703e-07	0	0	90.7051	6.67714	90.71	1.6635e-21
16A	2.38095	3.36718	19.881	14.3934	13.7579	0.000207949	0	0	90	14.1421	90	2.3816e-21
16B	1.33333	1.88562	20.1457	3.5752	16.4894	4.89227e-05	0	0	74.0675	14.1249	74.07	7.53955e-18
16C	2.22222	3.1427	24.9206	7.64216	18.9864	1.31656e-05	0	0	91.746	8.53018	91.75	9.83483e-22
17A	8.33333	11.7851	0	0	8.33	0.00389957	0	0	72.2222	20.787	72.22	1.92495e-17
17B	0	0	19.0476	17.8174	19.05	1.27338e-05	0	0	74.6032	8.09368	74.6	5.76432e-18
17C	8.33333	11.7851	41.6667	13.1492	22.2311	2.41725e-06	0	0	95.2381	6.73435	95.24	1.68648e-22
18A	0	0	14.0741	9.99314	14.07	0.000176131	0	0	58.5185	8.42949	58.52	2.01235e-14
18B	0	0	26.1905	16.8359	26.19	3.09421e-07	0	0	85.7143	11.6642	85.71	2.08357e-20
18C	0	0	36.1111	10.3935	36.11	1.86487e-09	0	0	75.463	10.7782	75.46	3.72885e-18
18D	3.7037	5.23783	26.1111	5.49972	16.847	4.0518e-05	0	0	86.6667	18.8562	86.67	1.28227e-20
18E	0	0	12.2222	8.7489	12.22	0.000472799	0	0	70	21.6025	70	5.93045e-17
18F	0	0	10.3704	8.18175	10.37	0.00128079	0	0	71.8519	19.9863	71.85	2.32194e-17
18G	0	0	24.4444	6.28539	24.44	7.66604e-07	0	0	87.7778	8.7489	87.78	7.31549e-21
19A	0	0	17.5	16.7083	17.5	2.87308e-05	0	0	77.9762	15.9941	77.98	1.04089e-18
19B	9.76431	7.48354	33.3333	27.2166	12.8927	0.000329872	0	0	67.6768	25.9893	67.68	1.92304e-16
19C	0	0	46.0317	17.9583	46.03	1.16456e-11	0	0	84.127	1.12239	84.13	4.63287e-20
19D	0	0	17.7778	1.57135	17.78	2.47976e-05	0	0	58.8889	6.84935	58.89	1.66738e-14
19E	0	0	13.0952	10.2409	13.1	0.000295296	0	0	62.7381	18.6635	62.74	2.35876e-15
